# Supplementary material for: First-in-Class Colchicine-Based Visible Light Photoswitchable Microtubule Dynamics Disrupting Agent
Source: Cells. 2023 Jul 16;12(14):1866. doi: 10.3390/cells12141866 (PMC10378023; doi:10.3390/cells12141866)
Supplement: Supplementary file 1 [file cells-12-01866-s001.zip]

Archive with 1 entries (1 files):
- cells-2439955-supplementary.pdf
